# Supplementary material for: Oral, Vaginal and Anal Sexual Practices among Heterosexual Males and Females Attending a Sexual Health Clinic: A Cross-Sectional Survey in Melbourne, Australia
Source: Int J Environ Res Public Health. 2021 Dec 1;18(23):12668. doi: 10.3390/ijerph182312668 (PMC8657198; doi:10.3390/ijerph182312668)
Supplement: Supplementary file 1 [file ijerph-18-12668-s001.zip]

Archive with 1 entries (1 files):
- ijerph-1458888-supplementary.pdf
